# Supplementary material for: Morphology and Vessel Density of the Macula in Preterm Children Using Optical Coherence Tomography Angiography
Source: J Clin Med. 2022 Feb 28;11(5):1337. doi: 10.3390/jcm11051337 (PMC8911277; doi:10.3390/jcm11051337)
Supplement: Supplementary file 1 [file jcm-11-01337-s001.zip]

Archive with 1 entries (1 files):
- jcm-1574815-supplementary.pdf
